# Supplementary material for: The Relationship between Online Social Networking and Sexual Risk Behaviors among Men Who Have Sex with Men (MSM)
Source: PLoS One. 2013 May 1;8(5):e62271. doi: 10.1371/journal.pone.0062271 (PMC3642936; doi:10.1371/journal.pone.0062271)
Supplement: Table S4 — Analysis of exchanged sex, new sex partners, sex with men, and oral sex, (N = 118), Los Angeles, CA, 2011. (XML) [file pone.0062271.s004.xml]

<?xml version="1.0"?>
<Workbook xmlns="urn:schemas-microsoft-com:office:spreadsheet"
 xmlns:o="urn:schemas-microsoft-com:office:office"
 xmlns:x="urn:schemas-microsoft-com:office:excel"
 xmlns:ss="urn:schemas-microsoft-com:office:spreadsheet"
 xmlns:html="http://www.w3.org/TR/REC-html40">
 <DocumentProperties xmlns="urn:schemas-microsoft-com:office:office">
  <Author>jaco young</Author>
  <LastAuthor>jaco young</LastAuthor>
  <Created>2013-03-26T00:37:18Z</Created>
  <Company>ucla</Company>
  <Version>12.0</Version>
 </DocumentProperties>
 <OfficeDocumentSettings xmlns="urn:schemas-microsoft-com:office:office">
  <AllowPNG/>
 </OfficeDocumentSettings>
 <ExcelWorkbook xmlns="urn:schemas-microsoft-com:office:excel">
  <WindowHeight>15200</WindowHeight>
  <WindowWidth>24060</WindowWidth>
  <WindowTopX>720</WindowTopX>
  <WindowTopY>720</WindowTopY>
  <Date1904/>
  <ProtectStructure>False</ProtectStructure>
  <ProtectWindows>False</ProtectWindows>
 </ExcelWorkbook>
 <Styles>
  <Style ss:ID="Default" ss:Name="Normal">
   <Alignment ss:Vertical="Bottom"/>
   <Borders/>
   <Font ss:FontName="Verdana"/>
   <Interior/>
   <NumberFormat/>
   <Protection/>
  </Style>
  <Style ss:ID="s21">
   <Font ss:Size="11.0"/>
  </Style>
  <Style ss:ID="s22">
   <Borders>
    <Border ss:Position="Bottom" ss:LineStyle="Continuous" ss:Weight="1"/>
    <Border ss:Position="Top" ss:LineStyle="Continuous" ss:Weight="1"/>
   </Borders>
  </Style>
  <Style ss:ID="s23">
   <Alignment ss:Horizontal="Center" ss:Vertical="Bottom" ss:WrapText="1"/>
   <Borders>
    <Border ss:Position="Bottom" ss:LineStyle="Continuous" ss:Weight="1"/>
    <Border ss:Position="Top" ss:LineStyle="Continuous" ss:Weight="1"/>
   </Borders>
  </Style>
  <Style ss:ID="s25">
   <Alignment ss:Horizontal="CenterAcrossSelection" ss:Vertical="Bottom"/>
   <NumberFormat ss:Format="@"/>
  </Style>
  <Style ss:ID="s26">
   <Alignment ss:Horizontal="CenterAcrossSelection" ss:Vertical="Bottom"/>
  </Style>
  <Style ss:ID="s27">
   <Borders>
    <Border ss:Position="Bottom" ss:LineStyle="Continuous" ss:Weight="1"/>
   </Borders>
  </Style>
 </Styles>
 <Worksheet ss:Name="Sheet1">
  <Table ss:ExpandedColumnCount="10" ss:ExpandedRowCount="14" x:FullColumns="1"
   x:FullRows="1">
   <Row>
    <Cell ss:StyleID="s21"><Data ss:Type="String">Table 4. Analysis of participants' exchanged sex, new sex partners, sex with men, and oral sex</Data></Cell>
   </Row>
   <Row ss:Index="3">
    <Cell ss:StyleID="s22"/>
    <Cell ss:StyleID="s22"/>
    <Cell ss:MergeAcross="1" ss:StyleID="s23"><Data ss:Type="String">Exchanged Sex for food, drugs, or a place to stay</Data></Cell>
    <Cell ss:MergeAcross="1" ss:StyleID="s23"><Data ss:Type="String">New Sex partners within the past 3 months</Data></Cell>
    <Cell ss:MergeAcross="1" ss:StyleID="s23"><Data ss:Type="String">Sex with men in the past 3 months</Data></Cell>
    <Cell ss:MergeAcross="1" ss:StyleID="s23"><Data ss:Type="String">Oral Sex in the past 3 months</Data></Cell>
   </Row>
   <Row>
    <Cell ss:Index="3"><Data ss:Type="String">Coef</Data></Cell>
    <Cell><Data ss:Type="String">95% CI</Data></Cell>
    <Cell><Data ss:Type="String">Coef</Data></Cell>
    <Cell><Data ss:Type="String">95% CI</Data></Cell>
    <Cell><Data ss:Type="String">Coef</Data></Cell>
    <Cell><Data ss:Type="String">95% CI</Data></Cell>
    <Cell><Data ss:Type="String">Coef</Data></Cell>
    <Cell><Data ss:Type="String">95% CI</Data></Cell>
   </Row>
   <Row>
    <Cell><Data ss:Type="String">Age</Data></Cell>
    <Cell ss:Index="3" ss:StyleID="s25"><Data ss:Type="String">-0.1*</Data></Cell>
    <Cell ss:StyleID="s26"><Data ss:Type="String">(-.17, -.02)</Data></Cell>
    <Cell ss:StyleID="s26"><Data ss:Type="Number">0.0</Data></Cell>
    <Cell ss:StyleID="s26"><Data ss:Type="String">(-.05, .03)</Data></Cell>
    <Cell ss:StyleID="s26"><Data ss:Type="String">0*</Data></Cell>
    <Cell ss:StyleID="s26"><Data ss:Type="String">(-.05, -.01)</Data></Cell>
    <Cell ss:StyleID="s26"><Data ss:Type="Number">0.0</Data></Cell>
    <Cell ss:StyleID="s26"><Data ss:Type="String">(-.01, .1)</Data></Cell>
   </Row>
   <Row>
    <Cell><Data ss:Type="String">Race (Latino)</Data></Cell>
    <Cell ss:Index="3" ss:StyleID="s26"/>
    <Cell ss:StyleID="s26"/>
    <Cell ss:StyleID="s26"/>
    <Cell ss:StyleID="s26"/>
    <Cell ss:StyleID="s26"/>
    <Cell ss:StyleID="s26"/>
    <Cell ss:StyleID="s26"/>
    <Cell ss:StyleID="s26"/>
   </Row>
   <Row>
    <Cell ss:Index="2"><Data ss:Type="String">Black</Data></Cell>
    <Cell ss:StyleID="s26"><Data ss:Type="Number">1.1</Data></Cell>
    <Cell ss:StyleID="s26"><Data ss:Type="String">(-.61, 2.6)</Data></Cell>
    <Cell ss:StyleID="s26"><Data ss:Type="Number">0.19</Data></Cell>
    <Cell ss:StyleID="s26"><Data ss:Type="String">(-.61, .99)</Data></Cell>
    <Cell ss:StyleID="s26"><Data ss:Type="Number">0.1</Data></Cell>
    <Cell ss:StyleID="s26"><Data ss:Type="String">(-.36, .6)</Data></Cell>
    <Cell ss:StyleID="s26"><Data ss:Type="Number">0.13</Data></Cell>
    <Cell ss:StyleID="s26"><Data ss:Type="String">(-.44, .7)</Data></Cell>
   </Row>
   <Row>
    <Cell ss:Index="2"><Data ss:Type="String">Other</Data></Cell>
    <Cell ss:StyleID="s26"><Data ss:Type="Number">1.21</Data></Cell>
    <Cell ss:StyleID="s26"><Data ss:Type="String">(-.99, 3.42)</Data></Cell>
    <Cell ss:StyleID="s26"><Data ss:Type="Number">-0.02</Data></Cell>
    <Cell ss:StyleID="s26"><Data ss:Type="String">(-1.13, 1.08)</Data></Cell>
    <Cell ss:StyleID="s26"><Data ss:Type="Number">-0.19</Data></Cell>
    <Cell ss:StyleID="s26"><Data ss:Type="String">(-.86, .47)</Data></Cell>
    <Cell ss:StyleID="s26"><Data ss:Type="Number">0.8</Data></Cell>
    <Cell ss:StyleID="s26"><Data ss:Type="String">(-.73, .85)</Data></Cell>
   </Row>
   <Row>
    <Cell><Data ss:Type="String">Education</Data></Cell>
    <Cell ss:Index="3" ss:StyleID="s26"><Data ss:Type="Number">-0.36</Data></Cell>
    <Cell ss:StyleID="s26"><Data ss:Type="String">(-.83, .12)</Data></Cell>
    <Cell ss:StyleID="s26"><Data ss:Type="Number">0.0</Data></Cell>
    <Cell ss:StyleID="s26"><Data ss:Type="String">(-.25, .23)</Data></Cell>
    <Cell ss:StyleID="s26"><Data ss:Type="Number">0.07</Data></Cell>
    <Cell ss:StyleID="s26"><Data ss:Type="String">(-.08, .21)</Data></Cell>
    <Cell ss:StyleID="s26"><Data ss:Type="Number">0.06</Data></Cell>
    <Cell ss:StyleID="s26"><Data ss:Type="String">(-.21, .13)</Data></Cell>
   </Row>
   <Row>
    <Cell><Data ss:Type="String">Total sex partners</Data></Cell>
    <Cell ss:Index="3" ss:StyleID="s26"><Data ss:Type="Number">0.15</Data></Cell>
    <Cell ss:StyleID="s26"><Data ss:Type="String">(-.08, .39)</Data></Cell>
    <Cell ss:StyleID="s26"><Data ss:Type="String">0.65**</Data></Cell>
    <Cell ss:StyleID="s26"><Data ss:Type="String">(.53, .77)</Data></Cell>
    <Cell ss:StyleID="s26"><Data ss:Type="String">0.74**</Data></Cell>
    <Cell ss:StyleID="s26"><Data ss:Type="String">(.70, .78)</Data></Cell>
    <Cell ss:StyleID="s26"><Data ss:Type="Number">0.0</Data></Cell>
    <Cell ss:StyleID="s26"><Data ss:Type="String">(-.05, .05)</Data></Cell>
   </Row>
   <Row>
    <Cell><Data ss:Type="String">Sex partners met </Data></Cell>
    <Cell ss:Index="3" ss:StyleID="s26"><Data ss:Type="String">0.78**</Data></Cell>
    <Cell ss:StyleID="s26"><Data ss:Type="String">(.54, 1.02)</Data></Cell>
    <Cell ss:StyleID="s26"><Data ss:Type="String">0.3**</Data></Cell>
    <Cell ss:StyleID="s26"><Data ss:Type="String">(.22, .46)</Data></Cell>
    <Cell ss:StyleID="s26"><Data ss:Type="String">0.26**</Data></Cell>
    <Cell ss:StyleID="s26"><Data ss:Type="String">(.21, .30)</Data></Cell>
    <Cell ss:StyleID="s26"><Data ss:Type="String">0.05*</Data></Cell>
    <Cell ss:StyleID="s26"><Data ss:Type="String">(.00, .10)</Data></Cell>
   </Row>
   <Row>
    <Cell><Data ss:Type="String">    from social networks</Data></Cell>
    <Cell ss:Index="3" ss:StyleID="s26"/>
    <Cell ss:StyleID="s26"/>
    <Cell ss:StyleID="s26"/>
    <Cell ss:StyleID="s26"/>
    <Cell ss:StyleID="s26"/>
    <Cell ss:StyleID="s26"/>
    <Cell ss:StyleID="s26"/>
    <Cell ss:StyleID="s26"/>
   </Row>
   <Row>
    <Cell ss:StyleID="s27"><Data ss:Type="String">R-squared</Data></Cell>
    <Cell ss:StyleID="s27"/>
    <Cell ss:StyleID="s27"/>
    <Cell ss:StyleID="s27"><Data ss:Type="Number">0.9</Data></Cell>
    <Cell ss:StyleID="s27"/>
    <Cell ss:StyleID="s27"><Data ss:Type="Number">0.98</Data></Cell>
    <Cell ss:StyleID="s27"/>
    <Cell ss:StyleID="s27"><Data ss:Type="Number">0.99</Data></Cell>
    <Cell ss:StyleID="s27"/>
    <Cell ss:StyleID="s27"><Data ss:Type="Number">0.23</Data></Cell>
   </Row>
   <Row>
    <Cell ss:Index="2"><Data ss:Type="String">* = p &lt; .05, ** = p &lt; .01</Data></Cell>
   </Row>
  </Table>
  <WorksheetOptions xmlns="urn:schemas-microsoft-com:office:excel">
   <Print>
    <ValidPrinterInfo/>
    <Scale>61</Scale>
    <HorizontalResolution>-4</HorizontalResolution>
    <VerticalResolution>-4</VerticalResolution>
   </Print>
   <PageLayoutZoom>100</PageLayoutZoom>
   <Selected/>
   <Panes>
    <Pane>
     <Number>3</Number>
     <ActiveRow>21</ActiveRow>
     <ActiveCol>7</ActiveCol>
    </Pane>
   </Panes>
   <ProtectObjects>False</ProtectObjects>
   <ProtectScenarios>False</ProtectScenarios>
  </WorksheetOptions>
  <PageBreaks xmlns="urn:schemas-microsoft-com:office:excel">
   <ColBreaks>
    <ColBreak>
     <Column>11</Column>
    </ColBreak>
   </ColBreaks>
  </PageBreaks>
 </Worksheet>
</Workbook>
